# Supplementary material for: Mental Health Problems among Young People—A Scoping Review of Help-Seeking
Source: Int J Environ Res Public Health. 2022 Jan 27;19(3):1430. doi: 10.3390/ijerph19031430 (PMC8835517; doi:10.3390/ijerph19031430)
Supplement: Supplementary file 1 [file ijerph-19-01430-s001.zip]

Archive with 2 entries (2 files):
- Table S1. Full search strategy .pdf
- Table S2. Table of included studies N=12.pdf
